# Supplementary material for: Diagnostic Value of Serum VEGF-D in Lymphangioleiomyomatosis: Results of the First Prospective Study in the Russian Federation
Source: Diagnostics (Basel). 2026 Feb 11;16(4):533. doi: 10.3390/diagnostics16040533 (PMC12939067; doi:10.3390/diagnostics16040533)
Supplement: Supplementary file 1 [file diagnostics-16-00533-s001.zip]

Archive with 1 entries (1 files):
- diagnostics-4038489-supplementary.pdf
